# Supplementary material for: Targeting SUMOylation in ovarian cancer: Sensitivity, resistance, and the role of MYC
Source: iScience. 2025 Apr 29;28(6):112555. doi: 10.1016/j.isci.2025.112555 (PMC12145850; doi:10.1016/j.isci.2025.112555)
Supplement: Table S2. E3 SUMO ligases Human siRNA sequences — Excel file related to Figure S2. [file mmc2.xlsx]

## Sheet: Table S2 - siRNA screen
Table S2: E3 SUMO ligases Human siRNA sequences
Related to Figure S2
	Gene Symbol	GENE ID	Gene Accession	GI Number	Sequence	Duplex Catalog Number
	PIAS4	51588	NM_015897	24850132	CAACCUCACUCACCUCAUG	D-006445-01
	PIAS4	51588	NM_015897	24850132	CAAGACAGGUGGAGUUGAU	D-006445-02
	PIAS4	51588	NM_015897	24850132	GCUGAAGCCCACCGAAUUA	D-006445-03
	PIAS4	51588	NM_015897	24850132	AAGCUGCCGUUCUUUAAUA	D-006445-04
	MUL1	79594	NM_024544	13375704	GGAGCUGUGCGGUCUGUUA	D-007062-05
	MUL1	79594	NM_024544	13375704	GGCAUGCAGUACUAUCUAA	D-007062-06
	MUL1	79594	NM_024544	13375704	GCUCAAAGAUCAUUCAUCA	D-007062-07
	MUL1	79594	NM_024544	13375704	AAGAAACGCUUAACAGCCA	D-007062-08
	NSMCE2	286053	NM_173685	27734760	CAGAGAAGCUGACGGAACA	D-018070-01
	NSMCE2	286053	NM_173685	27734760	GGACGUUCCAGUUCAAAUU	D-018070-02
	NSMCE2	286053	NM_173685	27734760	GGUUGAAUUUGCUACAUUG	D-018070-03
	NSMCE2	286053	NM_173685	27734760	GUGAGUAGUGAAUAUAGUA	D-018070-04
	PIAS2	9063	NM_173206	56699459	GGACGCCCCUUGAAUAUUA	D-009428-02
	PIAS2	9063	NM_173206	56699459	CCAGAGCACUAAUUAAAGA	D-009428-03
	PIAS2	9063	NM_173206	56699459	UGAGGGCGCUGCAUUUAUU	D-009428-04
	PIAS2	9063	NM_173206	56699459	ACAACUAGCCUUCGGGUAU	D-009428-05
	PIAS3	10401	NM_006099	115298685	GGAGCCAAAUGUGAUUAUA	D-004164-05
	PIAS3	10401	NM_006099	115298685	CAAGUGCAGCAGAUUCUUA	D-004164-06
	PIAS3	10401	NM_006099	115298685	GGAAUUACUCCUUGUCUGU	D-004164-07
	PIAS3	10401	NM_006099	115298685	GGCCCUACCUGGAAGCAAA	D-004164-08
	PIAS1	8554	NM_016166	7706636	GAACUAAAGCAAAUGGUUA	D-008167-01
	PIAS1	8554	NM_016166	7706636	UGACGCAACUCUUUACAUU	D-008167-02
	PIAS1	8554	NM_016166	7706636	UCACAGAUGUUUCUUGAUC	D-008167-03
	PIAS1	8554	NM_016166	7706636	CGACCCAGCCGACCAAUUA	D-008167-05
	RANBP2	5903	NM_006267	150418006	CGAAACAGCUGUCAAGAAA	D-004746-05
	RANBP2	5903	NM_006267	150418006	GAAAGAAGGUCACUGGGAU	D-004746-06
	RANBP2	5903	NM_006267	150418006	GAAAGGACAUGUAUCACUG	D-004746-07
	RANBP2	5903	NM_006267	150418006	GAAUAACUAUCACAGAAUG	D-004746-08
	EGR2	1959	NM_000399	9845523	GAAACCAGACCUUCACUUA	D-006527-01
	EGR2	1959	NM_000399	9845523	CCAGGUCUCUUCCCAAUGA	D-006527-02
	EGR2	1959	NM_000399	9845523	CAGAAGGCAUAAUCAAUAU	D-006527-03
	EGR2	1959	NM_000399	9845523	CCACGUCGGUGACCAUCUU	D-006527-04
	CBX4	8535	NM_003655	55770829	GCAAGAAGCACCACCAGUA	D-008356-01
	CBX4	8535	NM_003655	55770829	GCUGGUCGCCCAAAUAUAA	D-008356-02
	CBX4	8535	NM_003655	55770829	UGGAGUAUCUGGUGAAAUG	D-008356-03
	CBX4	8535	NM_003655	55770829	AGACCUGGAUGAACCCAUA	D-008356-04
	TRIM28	10155	NM_005762	14971416	GACCAAACCUGUGCUUAUG	D-005046-03
	TRIM28	10155	NM_005762	14971416	GAUGAUCCCUACUCAAGUG	D-005046-04
	TRIM28	10155	NM_005762	14971416	GCGAUCUGGUUAUGUGCAA	D-005046-05
	TRIM28	10155	NM_005762	14971416	AGAAUUAUUUCAUGCGUGA	D-005046-06
	ZBED1	9189	NM_004729	57165426	GGAAGUACAUCUCUACCAA	D-012679-01
	ZBED1	9189	NM_004729	57165426	GCAAACUGGUGGAGUACUU	D-012679-02
	ZBED1	9189	NM_004729	57165426	CAGAAGUACUGGUGCGUGA	D-012679-03
	ZBED1	9189	NM_004729	57165426	CGGGAGAAAUCCACGUAAC	D-012679-17
	ZNF451	26036	NM_015555	72255573	AAUCAAACCUGUACAAGUU	D-013935-01
	ZNF451	26036	NM_015555	72255573	GAGCCUAGCACCUCUUAUA	D-013935-02
	ZNF451	26036	NM_015555	72255573	GCCACAAGUUUCAUAGAUA	D-013935-03
	ZNF451	26036	NM_015555	72255573	GUACCGACAUUGCCAAGAU	D-013935-04
	RNF212	285498	NM_194439	37059809	UGGAGUCGAUGGAAGUUGA	D-008019-02
	RNF212	285498	NM_194439	37059809	GAAGAAUCCCUUAGGAAGU	D-008019-03
	RNF212	285498	NM_194439	37059809	ACACAGGAAGAGAUUGUUA	D-008019-04
	RNF212	285498	NM_194439	37059809	ACCCAACGUCCAUGGUUUA	D-008019-17
	KIAA1586	57691	NM_020931	55741652	GAUCAAACGUACCAUAAGA	D-025116-01
	KIAA1586	57691	NM_020931	55741652	GGUGAGAAAUAGUUUAACA	D-025116-02
	KIAA1586	57691	NM_020931	55741652	AAGAAUUGGUGUCAACUAU	D-025116-03
	KIAA1586	57691	NM_020931	55741652	GAUACAAGAGUUCGGCAAA	D-025116-04
	AURKB	9212	NM_004217	83776599	CAGAAGAGCUGCACAUUUG	D-003326-07
	AURKB	9212	NM_004217	83776599	CCAAACUGCUCAGGCAUAA	D-003326-08
	AURKB	9212	NM_004217	83776599	ACGCGGCACUUCACAAUUG	D-003326-09
	AURKB	9212	NM_004217	83776599	UGGGACACCCGACAUCUUA	D-003326-10
	AURKB	9212	NM_004217	83776599	CAGAAGAGCUGCACAUUUG	D-003326-07
	AURKB	9212	NM_004217	83776599	CCAAACUGCUCAGGCAUAA	D-003326-08
	AURKB	9212	NM_004217	83776599	ACGCGGCACUUCACAAUUG	D-003326-09
	AURKB	9212	NM_004217	83776599	UGGGACACCCGACAUCUUA	D-003326-10
	UBA2	10054	NM_005499	50592990	GGACUGGGCUGAAGUACAA	D-005248-01
	UBA2	10054	NM_005499	50592990	GGAAGAAGAUGCUGAUCAA	D-005248-02
	UBA2	10054	NM_005499	50592990	GAACAAUCCUAAUAUCUUC	D-005248-03
	UBA2	10054	NM_005499	50592990	UAACAGAGCUGCCCGAAAC	D-005248-04
	UBA2	10054	NM_005499	50592990	GGACUGGGCUGAAGUACAA	D-005248-01
	UBA2	10054	NM_005499	50592990	GGAAGAAGAUGCUGAUCAA	D-005248-02
	UBA2	10054	NM_005499	50592990	GAACAAUCCUAAUAUCUUC	D-005248-03
	UBA2	10054	NM_005499	50592990	UAACAGAGCUGCCCGAAAC	D-005248-04
	siGENOME Non-targeting Control	0		0	UAGCGACUAAACACAUCAA	D-001210-01
	siGENOME Non-targeting Control	0		0	UAAGGCUAUGAAGAGAUAC	D-001210-02
	siGENOME Non-targeting Control	0		0	AUGUAUUGGCCUGUAUUAG	D-001210-03
	siGENOME Non-targeting Control	0		0	AUGAACGUGAAUUGCUCAA	D-001210-04
	siGENOME Non-targeting Control	0		0	UAGCGACUAAACACAUCAA	D-001210-01
	siGENOME Non-targeting Control	0		0	UAAGGCUAUGAAGAGAUAC	D-001210-02
	siGENOME Non-targeting Control	0		0	AUGUAUUGGCCUGUAUUAG	D-001210-03
	siGENOME Non-targeting Control	0		0	AUGAACGUGAAUUGCUCAA	D-001210-04
	ON-TARGETplus Non-targeting Control	0		0	UGGUUUACAUGUUGUGUGA	D-001810-02
	ON-TARGETplus Non-targeting Control	0		0	UGGUUUACAUGUUGUGUGA	D-001810-02
