# Supplementary material for: Targeting SUMOylation in ovarian cancer: Sensitivity, resistance, and the role of MYC
Source: iScience. 2025 Apr 29;28(6):112555. doi: 10.1016/j.isci.2025.112555 (PMC12145850; doi:10.1016/j.isci.2025.112555)
Supplement: Table S3. ON-TARGETplus SMARTpool Human siRNA sequences — Excel file related to Figures 6 and S6. [file mmc3.xlsx]

## Sheet: Table S3 - ONTARGETplus siRNA
Table S3: ON-TARGETplus SMARTpool Human siRNA sequences
Related to Figure 6 and S6
	Gene Symbol	GENE ID	Gene Accession	Sequence	SMARTpool Catalog Number	Indvidual Catalog Number
	UBE2I (UBC9)	7329	NM_003345	GCAGAGGCCUACACGAUUU	L-004910-00
				GAGGAAAGACCACCCAUUU
				UAAAUUCGAACCACCAUUA
				GAAGUUUGCGCCCUCAUAA
	SNIP1	79753	NM_024700	GAACCGAGCCCGAGGAGUU	L-016479-00	J-016479-05
				GCAAGUCUCCUCGCAGUAA		J-016479-06
				UAGCAGAGAAUACGUCUUG		J-016479-07
				CAAUUGAUCACCCGUCUUG		J-016479-08
	SMAD2	4087	NM_001003652	GAAUUGAGCCACAGAGUAA	L-003561-00
				GGUUUACUCUCCAAUGUUA
				UCAUAAAGCUUCACCAAUC
				ACUAGAAUGUGCACCAUAA
	Non-Targeting			UGGUUUACAUGUUGUGUGA	D-001810-10
